# Supplementary material for: Activated clotting time value as an independent predictor of postoperative bleeding and transfusion
Source: Interdiscip Cardiovasc Thorac Surg. 2024 May 8;38(5):ivae092. doi: 10.1093/icvts/ivae092 (PMC11109492; doi:10.1093/icvts/ivae092)
Supplement: ivae092_Supplementary_Data [file ivae092_supplementary_data.zip]

Archive with 2 entries (2 files):
- Supplementary Tables.docx
- Supplementary Figures.docx
